# Supplementary material for: High-sugar diet leads to loss of beneficial probiotics in housefly larvae guts
Source: ISME J. 2024 Oct 3;18(1):wrae193. doi: 10.1093/ismejo/wrae193 (PMC11495414; doi:10.1093/ismejo/wrae193)
Supplement: AdditionalFile4_wrae193 [file additionalfile4_wrae193.xlsx]

## Sheet: title
High-sugar diet leads to loss of beneficial probiotics in housefly larvae guts
Anna Voulgari-Kokota*1,2, Francesco Boatta3, Ruud Rijkers3,4, Bregje Wertheim1, Leo W. Beukeboom1, Jacintha Ellers2, Joana Falcao Salles1
1 Groningen Institute for Evolutionary Life Sciences (GELIFES), University of Groningen, P.O. Box 11103, 9700 CC, Groningen, The Netherlands
2 Laboratory of Microbiology, Wageningen University, 6700 EH, Wageningen, The Netherlands
3 Amsterdam Institute for Life and Environment, Section Ecology and Evolution, Vrije Universiteit Amsterdam, 1081 HV, Amsterdam, The Netherlands
4 Department of Environmental Science, Stockholm University, SE-106 91, Stockholm, Sweden
*corresponding author: anna.voulgarikokota@wur.nl

## Sheet: LAB sequence alignment
CLUSTAL	O(1.2.4)	multiple sequence alignment
259b3450cebe854b371af4c244a9cfdd_Weissella	____________________________________________________________	0
Weissella_confusa	_GGCGGCGTGCCTAATACATGCAAGTCGAACGCTTTGTGGTTCAACTGATTTGAAGAGCT	59
4f07d0fac0a9909741611aec01cfd3cc_Weissella	____________________________________________________________	0
594dd12f92909fe1d4ee040a8d8dc6c5_Weissella	____________________________________________________________	0
f88ce9c3a9be7bbbc6eeedfb7840a095_Weissella	____________________________________________________________	0
544104b6eae5aca5f3c86e5cafc87ae9_Limosilactobacillus	____________________________________________________________	0
Limosilactobacillus_fermentum	CGGCGGTGTGCCTAATACATGCAAGTCGAACGCGTTGGCCCAA__TTGATTGATGGTGCT	58
87523b9fd62aef8b8597fd3a3e9e0784_Limosilactobacillus	____________________________________________________________	0
Lactiniplantibacillus_plantarum	___________________________________TGGGGTAT__TTGAKT_______GG	16
886a89160631acdbf9d6b573171b8436_Lactiplantibacillus	____________________________________________________________	0
b51542b14431ff777879094d739a6a94_Lactiplantibacillus	____________________________________________________________	0
259b3450cebe854b371af4c244a9cfdd_Weissella	____________________________________________________________	0
Weissella_confusa	TGCTCAGATATGACGATGGACATTGCAAAGAGTGGCGAACGGGTGAGTAACACGTGGGAA	119
4f07d0fac0a9909741611aec01cfd3cc_Weissella	____________________________________________________________	0
594dd12f92909fe1d4ee040a8d8dc6c5_Weissella	____________________________________________________________	0
f88ce9c3a9be7bbbc6eeedfb7840a095_Weissella	____________________________________________________________	0
544104b6eae5aca5f3c86e5cafc87ae9_Limosilactobacillus	____________________________________________________________	0
Limosilactobacillus_fermentum	TGCACC__TGATTGATTTTGGTCGCCAACGAGTGGCGGACGGGTGAGTAACACGTAGGTA	116
87523b9fd62aef8b8597fd3a3e9e0784_Limosilactobacillus	____________________________________________________________	0
Lactiniplantibacillus_plantarum	TGCTTG__CATCATGATTTACATTTGAGTGAGTGGCGAACTGGTGAGTAACACGTGGGAA	74
886a89160631acdbf9d6b573171b8436_Lactiplantibacillus	____________________________________________________________	0
b51542b14431ff777879094d739a6a94_Lactiplantibacillus	____________________________________________________________	0
259b3450cebe854b371af4c244a9cfdd_Weissella	____________________________________________________________	0
Weissella_confusa	ACCTACCTCTTAGCAGGGGATAACATTTGGAAACAGATGCTAATACCGTATAACAATGAC	179
4f07d0fac0a9909741611aec01cfd3cc_Weissella	____________________________________________________________	0
594dd12f92909fe1d4ee040a8d8dc6c5_Weissella	____________________________________________________________	0
f88ce9c3a9be7bbbc6eeedfb7840a095_Weissella	____________________________________________________________	0
544104b6eae5aca5f3c86e5cafc87ae9_Limosilactobacillus	____________________________________________________________	0
Limosilactobacillus_fermentum	ACCTGCCCAGAAGCGGGGGACAACATTTGGAAACAGATGCTAATACCGCATAACAACGTT	176
87523b9fd62aef8b8597fd3a3e9e0784_Limosilactobacillus	____________________________________________________________	0
Lactiniplantibacillus_plantarum	ACCTGCCCAGAAGCGGGGGATAACACCTGGAAACAGATGCTAATACCGCATAACAACTTG	134
886a89160631acdbf9d6b573171b8436_Lactiplantibacillus	____________________________________________________________	0
b51542b14431ff777879094d739a6a94_Lactiplantibacillus	____________________________________________________________	0
259b3450cebe854b371af4c244a9cfdd_Weissella	____________________________________________________________	0
Weissella_confusa	AACCGCATGGTTGTTATTTAAAAGATGG__TTCTGCTATCACTAAGAGATGGTCCCGCGG	237
4f07d0fac0a9909741611aec01cfd3cc_Weissella	____________________________________________________________	0
594dd12f92909fe1d4ee040a8d8dc6c5_Weissella	____________________________________________________________	0
f88ce9c3a9be7bbbc6eeedfb7840a095_Weissella	____________________________________________________________	0
544104b6eae5aca5f3c86e5cafc87ae9_Limosilactobacillus	____________________________________________________________	0
Limosilactobacillus_fermentum	GTTCGCATGAACAACGCTTAAAAGATGGCTTCTCGCTATCACTTCTGGATGGACCTGCGG	236
87523b9fd62aef8b8597fd3a3e9e0784_Limosilactobacillus	____________________________________________________________	0
Lactiniplantibacillus_plantarum	GACCGCATGGTCCGAGCTTGAAAGATGGCTT_CGGCTATCACTTTTGGATGGTCCCGCGG	193
886a89160631acdbf9d6b573171b8436_Lactiplantibacillus	____________________________________________________________	0
b51542b14431ff777879094d739a6a94_Lactiplantibacillus	____________________________________________________________	0
259b3450cebe854b371af4c244a9cfdd_Weissella	____________________________________________________________	0
Weissella_confusa	TGCATTAGCTAGTTGGTAAGGTAATGGCTTACCAAGGCGATGATGCATAGCCGAGTTGAG	297
4f07d0fac0a9909741611aec01cfd3cc_Weissella	____________________________________________________________	0
594dd12f92909fe1d4ee040a8d8dc6c5_Weissella	____________________________________________________________	0
f88ce9c3a9be7bbbc6eeedfb7840a095_Weissella	____________________________________________________________	0
544104b6eae5aca5f3c86e5cafc87ae9_Limosilactobacillus	____________________________________________________________	0
Limosilactobacillus_fermentum	TGCATTAGCTTGTTGGTGGGGTAACGGCCTACCAAGGCGATGATGCATAGCCGAGTTGAG	296
87523b9fd62aef8b8597fd3a3e9e0784_Limosilactobacillus	____________________________________________________________	0
Lactiniplantibacillus_plantarum	CGTATTAGCTAGATGGTGGGGTAACGGCTCACCATGGCAATGATACGTAGCCGACCTGAG	253
886a89160631acdbf9d6b573171b8436_Lactiplantibacillus	____________________________________________________________	0
b51542b14431ff777879094d739a6a94_Lactiplantibacillus	____________________________________________________________	0
259b3450cebe854b371af4c244a9cfdd_Weissella	____________________________________________________________	0
Weissella_confusa	AGACTGATCGGCCACAATGGGACTGAGACACGGCCCATACTCCTACGGGAGGCAGCAGTA	357
4f07d0fac0a9909741611aec01cfd3cc_Weissella	____________________________________________________________	0
594dd12f92909fe1d4ee040a8d8dc6c5_Weissella	____________________________________________________________	0
f88ce9c3a9be7bbbc6eeedfb7840a095_Weissella	____________________________________________________________	0
544104b6eae5aca5f3c86e5cafc87ae9_Limosilactobacillus	____________________________________________________________	0
Limosilactobacillus_fermentum	AGACTGATCGGCCACAATGGGACTGAGACACGGCCCATACTCCTACGGGAGGCAGCAGTA	356
87523b9fd62aef8b8597fd3a3e9e0784_Limosilactobacillus	____________________________________________________________	0
Lactiniplantibacillus_plantarum	AGGGTAATCGGCCACATTGGGACTGARACACGGCCCAAACTCCTACGGGAGGCAGCAGTA	313
886a89160631acdbf9d6b573171b8436_Lactiplantibacillus	____________________________________________________________	0
b51542b14431ff777879094d739a6a94_Lactiplantibacillus	____________________________________________________________	0
259b3450cebe854b371af4c244a9cfdd_Weissella	____________________________________________________________	0
Weissella_confusa	GGGAATCTTCCACAATGGGCGAAAGCCTGATGGAGCAACGCCGCGTGTGTGATGAAGGGT	417
4f07d0fac0a9909741611aec01cfd3cc_Weissella	____________________________________________________________	0
594dd12f92909fe1d4ee040a8d8dc6c5_Weissella	____________________________________________________________	0
f88ce9c3a9be7bbbc6eeedfb7840a095_Weissella	____________________________________________________________	0
544104b6eae5aca5f3c86e5cafc87ae9_Limosilactobacillus	____________________________________________________________	0
Limosilactobacillus_fermentum	GGGAATCTTCCACAATGGGCGCAAGCCTGATGGAGCAACACCGCGTGAGTGAAGAAGGGT	416
87523b9fd62aef8b8597fd3a3e9e0784_Limosilactobacillus	____________________________________________________________	0
Lactiniplantibacillus_plantarum	GGGAATCTTCCACAATGGACGAAAGTCTGATGGAGCAACGCCGCGTGAGTGAAGAAGGGT	373
886a89160631acdbf9d6b573171b8436_Lactiplantibacillus	____________________________________________________________	0
b51542b14431ff777879094d739a6a94_Lactiplantibacillus	____________________________________________________________	0
259b3450cebe854b371af4c244a9cfdd_Weissella	____________________________________________________________	0
Weissella_confusa	TTCGGCTCGTAAAACACTGTTGTAAGAGAAGAATGACATTGAGAGTAACTGTTCAATGTG	477
4f07d0fac0a9909741611aec01cfd3cc_Weissella	____________________________________________________________	0
594dd12f92909fe1d4ee040a8d8dc6c5_Weissella	____________________________________________________________	0
f88ce9c3a9be7bbbc6eeedfb7840a095_Weissella	____________________________________________________________	0
544104b6eae5aca5f3c86e5cafc87ae9_Limosilactobacillus	____________________________________________________________	0
Limosilactobacillus_fermentum	TTCGGCTCGTAAAGCTCTGTTGTTAAAGAAGAACACGTATGAGAGTAACTGTTCATACGT	476
87523b9fd62aef8b8597fd3a3e9e0784_Limosilactobacillus	____________________________________________________________	0
Lactiniplantibacillus_plantarum	TTCGGCTCGTAAAACTCTGTTGTTAAAGAAGAACATATCTGARAGTAACTGTTCAGGKAT	433
886a89160631acdbf9d6b573171b8436_Lactiplantibacillus	____________________________________________________________	0
b51542b14431ff777879094d739a6a94_Lactiplantibacillus	____________________________________________________________	0
259b3450cebe854b371af4c244a9cfdd_Weissella	___________________________________GTGCCAGCAGCCGCGGTAATACGTA	25
Weissella_confusa	TGACGGTATCTTACCAGAAAGGAACGGCTAAATACGTGCCAGCAGCCGCGGTAATACGTA	537
4f07d0fac0a9909741611aec01cfd3cc_Weissella	___________________________________GTGCCAGCCGCCGCGGTAATACGTA	25
594dd12f92909fe1d4ee040a8d8dc6c5_Weissella	___________________________________GTGCCAGCAGCCGCGGTAATACGTA	25
f88ce9c3a9be7bbbc6eeedfb7840a095_Weissella	___________________________________GTGCCAGCCGCCGCGGTAATACGTA	25
544104b6eae5aca5f3c86e5cafc87ae9_Limosilactobacillus	___________________________________GTGCCAGCAGCCGCGGTAATACGTA	25
Limosilactobacillus_fermentum	TGACGGTATTTAACCAGAAAGTCACGGCTAACTACGTGCCAGCAGCCGCGGTAATACGTA	536
87523b9fd62aef8b8597fd3a3e9e0784_Limosilactobacillus	___________________________________GTGCCAGCCGCCGCGGTAATACGTA	25
Lactiniplantibacillus_plantarum	TGACGGKATTTAACCAGAAAGCCACGGCTAACTACGTGCCAGCAGCCGCGGTAATACGTA	493
886a89160631acdbf9d6b573171b8436_Lactiplantibacillus	___________________________________GTGCCAGCAGCCGCGGTAATACGTA	25
b51542b14431ff777879094d739a6a94_Lactiplantibacillus	___________________________________GTGCCAGCCGCCGCGGTAATACGTA	25
259b3450cebe854b371af4c244a9cfdd_Weissella	TGTTCCAAGCGTTATCCGGATTTATTGGGCGTAAAGCGAGCGCAGACGGTTATTTAAGTC	85
Weissella_confusa	TGTTCCAAGCGTTATCCGGATTTATTGGGCGTAAAGCGAGCGCAGACGGTTATTTAAGTC	597
4f07d0fac0a9909741611aec01cfd3cc_Weissella	TGTTCCAAGCGTTATCCGGATTTATTGGGCGTAAAGCGAGCGCAGACGGTTATTTAAGTC	85
594dd12f92909fe1d4ee040a8d8dc6c5_Weissella	TGTTCCAAGCGTTATCCGGATTTATTGGGCGTAAAGCGAGCGCAGACGGTTATTTAAGTC	85
f88ce9c3a9be7bbbc6eeedfb7840a095_Weissella	TGTTCCAAGCGTTATCCGGATTTATTGGGCGTAAAGCGAGCGCAGACGGTTATTTAAGTC	85
544104b6eae5aca5f3c86e5cafc87ae9_Limosilactobacillus	GGTGGCAAGCGTTATCCGGATTTATTGGGCGTAAAGAGAGTGCAGGCGGTTTTCTAAGTC	85
Limosilactobacillus_fermentum	GGTGGCAAGCGTTATCCGGATTTATTGGGCGTAAAGAGAGTGCAGGCGGTTTTCTAAGTC	596
87523b9fd62aef8b8597fd3a3e9e0784_Limosilactobacillus	GGTGGCAAGCGTTATCCGGATTTATTGGGCGTAAAGAGAGTGCAGGCGGTTTTCTAAGTC	85
Lactiniplantibacillus_plantarum	GGTGGCAAGCGTTGTCCGGATTTATTGGGCGTAAAGCGAGCGCAGGCGGTTTTTTAAGTC	553
886a89160631acdbf9d6b573171b8436_Lactiplantibacillus	GGTGGCAAGCGTTGTCCGGATTTATTGGGCGTAAAGCGAGCGCAGGCGGTTTTTTAAGTC	85
b51542b14431ff777879094d739a6a94_Lactiplantibacillus	GGTGGCAAGCGTTGTCCGGATTTATTGGGCGTAAAGCGAGCGCAGGCGGTTTTTTAAGTC	85
259b3450cebe854b371af4c244a9cfdd_Weissella	TGAAGTGAAAGCCCTCAGCTCAACTGAGGAATTGCTTTGGAAACTGGATGACTTGAGTGC	145
Weissella_confusa	TGAAGTGAAAGCCCTCAGCTCAACTGAGGAATTGCTTTGGAAACTGGATGACTTGAGTGC	657
4f07d0fac0a9909741611aec01cfd3cc_Weissella	TGAAGTGAAAGCCCTCAGCTCAACTGAGGAATTGCTTTGGAAACTGGATGACTTGAGTGC	145
594dd12f92909fe1d4ee040a8d8dc6c5_Weissella	TGAAGTGAAAGCCCTCAGCTCAACTGAGGAATGGCTTTGGAAACTGGATGACTTGAGTGC	145
f88ce9c3a9be7bbbc6eeedfb7840a095_Weissella	TGAAGTGAAAGCCCTCAGCTCAACTGAGGAATGGCTTTGGAAACTGGATGACTTGAGTGC	145
544104b6eae5aca5f3c86e5cafc87ae9_Limosilactobacillus	TGATGTGAAAGCCTTCGGCTTAACCGGAGAAGTGCATCGGAAACTGGATAACTTGAGTGC	145
Limosilactobacillus_fermentum	TGATGTGAAAGCCTTCGGCTTAACCGGAGAAGTGCATCGGAAACTGGATAACTTGAGTGC	656
87523b9fd62aef8b8597fd3a3e9e0784_Limosilactobacillus	TGATGTGAAAGCCTTCGGCTTAACCGGAGAAGTGCATCGGAAACTGGATAACTTGAGTGC	145
Lactiniplantibacillus_plantarum	TGATGTGAAAGCCTTCGGCTCAACCGAAGAAGTGCATCGGAAACTGGGAAACTTGAGTGC	613
886a89160631acdbf9d6b573171b8436_Lactiplantibacillus	TGATGTGAAAGCCTTCGGCTCAACCGAAGAAGTGCATCGGAAACTGGGAAACTTGAGTGC	145
b51542b14431ff777879094d739a6a94_Lactiplantibacillus	TGATGTGAAAGCCTTCGGCTCAACCGAAGAAGTGCATCGGAAACTGGGAAACTTGAGTGC	145
259b3450cebe854b371af4c244a9cfdd_Weissella	AGTAGAGGAAAGTGGAACTCCATGTGTAGCGGTGAAATGCGTAGATATATGGAAGAACAC	205
Weissella_confusa	AGTAGAGGAAAGTGGAACTCCATGTGTAGCGGTGAAATGCGTAGATATATGGAAGAACAC	717
4f07d0fac0a9909741611aec01cfd3cc_Weissella	AGTAGAGGAAAGTGGAACTCCATGTGTAGCGGTGAAATGCGTAGATATATGGAAGAACAC	205
594dd12f92909fe1d4ee040a8d8dc6c5_Weissella	AGTAGAGGAAAGTGGAACTCCATGTGTAGCGGTGAAATGCGTAGATATATGGAAGAACAC	205
f88ce9c3a9be7bbbc6eeedfb7840a095_Weissella	AGTAGAGGAAAGTGGAACTCCATGTGTAGCGGTGAAATGCGTAGATATATGGAAGAACAC	205
544104b6eae5aca5f3c86e5cafc87ae9_Limosilactobacillus	AGAAGAGGGTAGTGGAACTCCATGTGTAGCGGTGGAATGCGTAGATATATGGAAGAACAC	205
Limosilactobacillus_fermentum	AGAAGAGGGTAGTGGAACTCCATGTGTAGCGGTGGAATGCGTAGATATATGGAAGAACAC	716
87523b9fd62aef8b8597fd3a3e9e0784_Limosilactobacillus	AGAAGAGGGTAGTGGAACTCCATGTGTAGCGGTGGAATGCGTAGATATATGGAAGAACAC	205
Lactiniplantibacillus_plantarum	AGAAGARGACAGTGGAACTCCATGTGTAGCGGTGAAATGCGTAGATATATGGAAGAACAC	673
886a89160631acdbf9d6b573171b8436_Lactiplantibacillus	AGAAGAGGACAGTGGAACTCCATGTGTAGCGGTGAAATGCGTAGATATATGGAAGAACAC	205
b51542b14431ff777879094d739a6a94_Lactiplantibacillus	AGAAGAGGACAGTGGAACTCCATGTGTAGCGGTGAAATGCGTAGATATATGGAAGAACAC	205
259b3450cebe854b371af4c244a9cfdd_Weissella	CAGTGGCGAAGGCGGCTTTCTGGACTGTAACTGACGTTGAGGCTCGAAAGTGTGG_____	260
Weissella_confusa	CAGTGGCGAAGGCGGCTTTCTGGACTGTAACTGACGTTGAGGCTCGAAAGTGTGGGTAGC	777
4f07d0fac0a9909741611aec01cfd3cc_Weissella	CAGTGGCGAAGGCGGCTTTCTGGACTGTAACTGACGTTGAGGCTCGAAAGTGTGG_____	260
594dd12f92909fe1d4ee040a8d8dc6c5_Weissella	CAGTGGCGAAGGCGGCTTTCTGGACTGTAACTGACGTTGAGGCTCGAAAGTGTGG_____	260
f88ce9c3a9be7bbbc6eeedfb7840a095_Weissella	CAGTGGCGAAGGCGGCTTTCTGGACTGTAACTGACGTTGAGGCTCGAAAGTGTGG_____	260
544104b6eae5aca5f3c86e5cafc87ae9_Limosilactobacillus	CAGTGGCGAAGGCGGCTACCTGGTCTGCAACTGACGCTGAGACTCGAAAGCATGG_____	260
Limosilactobacillus_fermentum	CAGTGGCGAAGGCGGCTACCTGGTCTGCAACTGACGCTGAGACTCGAAAGCATGGGTAGC	776
87523b9fd62aef8b8597fd3a3e9e0784_Limosilactobacillus	CAGTGGCGAAGGCGGCTACCTGGTCTGCAACTGACGCTGAGACTCGAAAGCATGG_____	260
Lactiniplantibacillus_plantarum	CAGTGGCGAAAGCGGCTGTCTGGTCTGTAACTGACGCTGAGGCTCGAAAGTATGGGTAGC	733
886a89160631acdbf9d6b573171b8436_Lactiplantibacillus	CAGTGGCGAAGGCGGCTGTCTGGTCTGTAACTGACGCTGAGGCTCGAAAGTATGG_____	260
b51542b14431ff777879094d739a6a94_Lactiplantibacillus	CAGTGGCGAAGGCGGCTGTCTGGTCTGTAACTGACGCTGAGGCTCGAAAGTATGG_____	260
259b3450cebe854b371af4c244a9cfdd_Weissella	____________________________________________________________	260
Weissella_confusa	AAACAGGATTAGATACCCTGGTAGTCCACACCGTAAACGATGAGTGCTAGGTGTTTGAGG	837
4f07d0fac0a9909741611aec01cfd3cc_Weissella	____________________________________________________________	260
594dd12f92909fe1d4ee040a8d8dc6c5_Weissella	____________________________________________________________	260
f88ce9c3a9be7bbbc6eeedfb7840a095_Weissella	____________________________________________________________	260
544104b6eae5aca5f3c86e5cafc87ae9_Limosilactobacillus	____________________________________________________________	260
Limosilactobacillus_fermentum	GAACAGGATTAGATACCCTGGTAGTCCATGCCGTAAACGATGAGTGCTAGGTGTTGGAGG	836
87523b9fd62aef8b8597fd3a3e9e0784_Limosilactobacillus	____________________________________________________________	260
Lactiniplantibacillus_plantarum	AAACAGGATTAGATACCCTGGTAGTCCATACCGTAAACGATGAATGCTAWGTGTTGGAGG	793
886a89160631acdbf9d6b573171b8436_Lactiplantibacillus	____________________________________________________________	260
b51542b14431ff777879094d739a6a94_Lactiplantibacillus	____________________________________________________________	260
259b3450cebe854b371af4c244a9cfdd_Weissella	____________________________________________________________	260
Weissella_confusa	GTTTCCGCCCTTAAGTGCCGCAGCTAACGCATTAAGCACTCCGCCTGGGGAGTACGACCG	897
4f07d0fac0a9909741611aec01cfd3cc_Weissella	____________________________________________________________	260
594dd12f92909fe1d4ee040a8d8dc6c5_Weissella	____________________________________________________________	260
f88ce9c3a9be7bbbc6eeedfb7840a095_Weissella	____________________________________________________________	260
544104b6eae5aca5f3c86e5cafc87ae9_Limosilactobacillus	____________________________________________________________	260
Limosilactobacillus_fermentum	GTTTCCGCCCTTCAGTGCCGGAGCTAACGCATTAAGCACTCCGCCTGGGGAGTACGACCG	896
87523b9fd62aef8b8597fd3a3e9e0784_Limosilactobacillus	____________________________________________________________	260
Lactiniplantibacillus_plantarum	GTTTCCGCCCTTCAGTGCTGCAGCTAACGCATTAAGCATTCCGCCTGGGGAGTACGGCCG	853
886a89160631acdbf9d6b573171b8436_Lactiplantibacillus	____________________________________________________________	260
b51542b14431ff777879094d739a6a94_Lactiplantibacillus	____________________________________________________________	260
259b3450cebe854b371af4c244a9cfdd_Weissella	____________________________________________________________	260
Weissella_confusa	CAAGGTTGAAACTCAAAGGAATTGACGGGGACCCGCACAAGCGGTGGAGCATGTGGTTTA	957
4f07d0fac0a9909741611aec01cfd3cc_Weissella	____________________________________________________________	260
594dd12f92909fe1d4ee040a8d8dc6c5_Weissella	____________________________________________________________	260
f88ce9c3a9be7bbbc6eeedfb7840a095_Weissella	____________________________________________________________	260
544104b6eae5aca5f3c86e5cafc87ae9_Limosilactobacillus	____________________________________________________________	260
Limosilactobacillus_fermentum	CAAGGTTGAAACTCAAAGGAATTGACGGGGGCCCGCACAAGCGGTGGAGCATGTGGTTTA	956
87523b9fd62aef8b8597fd3a3e9e0784_Limosilactobacillus	____________________________________________________________	260
Lactiniplantibacillus_plantarum	CAAGACTGATACTCAAAGGAATTGACGGGGGCCCGCACAACSGGTGGAGCATGTGG____	909
886a89160631acdbf9d6b573171b8436_Lactiplantibacillus	____________________________________________________________	260
b51542b14431ff777879094d739a6a94_Lactiplantibacillus	____________________________________________________________	260
259b3450cebe854b371af4c244a9cfdd_Weissella	____________________________________________________________	260
Weissella_confusa	ATTCGAAGCAACGCGAAGAACCTTACCAGGTCTTGACATCCCTTGACAACTCCAGAGATG	1017
4f07d0fac0a9909741611aec01cfd3cc_Weissella	____________________________________________________________	260
594dd12f92909fe1d4ee040a8d8dc6c5_Weissella	____________________________________________________________	260
f88ce9c3a9be7bbbc6eeedfb7840a095_Weissella	____________________________________________________________	260
544104b6eae5aca5f3c86e5cafc87ae9_Limosilactobacillus	____________________________________________________________	260
Limosilactobacillus_fermentum	ATTCGAAGCTACGCGAAGAACCTTACCAGGTCTTGACATCTTGCGCCAACCCTAGAGATA	1016
87523b9fd62aef8b8597fd3a3e9e0784_Limosilactobacillus	____________________________________________________________	260
Lactiniplantibacillus_plantarum	____________________________________________________________	909
886a89160631acdbf9d6b573171b8436_Lactiplantibacillus	____________________________________________________________	260
b51542b14431ff777879094d739a6a94_Lactiplantibacillus	____________________________________________________________	260
259b3450cebe854b371af4c244a9cfdd_Weissella	____________________________________________________________	260
Weissella_confusa	GAGCGT_CCCTTCGGGGACAAGGTGACAGGTGGTGCATGGTTGTCGTCAGCTCGTGTCGT	1076
4f07d0fac0a9909741611aec01cfd3cc_Weissella	____________________________________________________________	260
594dd12f92909fe1d4ee040a8d8dc6c5_Weissella	____________________________________________________________	260
f88ce9c3a9be7bbbc6eeedfb7840a095_Weissella	____________________________________________________________	260
544104b6eae5aca5f3c86e5cafc87ae9_Limosilactobacillus	____________________________________________________________	260
Limosilactobacillus_fermentum	GGGCGTTTCCTTCGGGAACGCAATGACAGGTGGTGCATGGTCGTCGTCAGCTCGTGTCGT	1076
87523b9fd62aef8b8597fd3a3e9e0784_Limosilactobacillus	____________________________________________________________	260
Lactiniplantibacillus_plantarum	____________________________________________________________	909
886a89160631acdbf9d6b573171b8436_Lactiplantibacillus	____________________________________________________________	260
b51542b14431ff777879094d739a6a94_Lactiplantibacillus	____________________________________________________________	260
259b3450cebe854b371af4c244a9cfdd_Weissella	____________________________________________________________	260
Weissella_confusa	GAGATGTTGGGTTAAGTCCCGCAACGAGCGCAACCCTTATTACTAGTTGCCAGCATTCAG	1136
4f07d0fac0a9909741611aec01cfd3cc_Weissella	____________________________________________________________	260
594dd12f92909fe1d4ee040a8d8dc6c5_Weissella	____________________________________________________________	260
f88ce9c3a9be7bbbc6eeedfb7840a095_Weissella	____________________________________________________________	260
544104b6eae5aca5f3c86e5cafc87ae9_Limosilactobacillus	____________________________________________________________	260
Limosilactobacillus_fermentum	GAGATGTTGGGTTAAGTCCCGCAACGAGCGCAACCCTTGTTACTAGTTGCCAGCATTAAG	1136
87523b9fd62aef8b8597fd3a3e9e0784_Limosilactobacillus	____________________________________________________________	260
Lactiniplantibacillus_plantarum	____________________________________________________________	909
886a89160631acdbf9d6b573171b8436_Lactiplantibacillus	____________________________________________________________	260
b51542b14431ff777879094d739a6a94_Lactiplantibacillus	____________________________________________________________	260
259b3450cebe854b371af4c244a9cfdd_Weissella	____________________________________________________________	260
Weissella_confusa	TTGGGCACTCTAGTGAGACTGCCGGTGACAAACCGGAGGAAGGTGGGGATGACGTCAAAT	1196
4f07d0fac0a9909741611aec01cfd3cc_Weissella	____________________________________________________________	260
594dd12f92909fe1d4ee040a8d8dc6c5_Weissella	____________________________________________________________	260
f88ce9c3a9be7bbbc6eeedfb7840a095_Weissella	____________________________________________________________	260
544104b6eae5aca5f3c86e5cafc87ae9_Limosilactobacillus	____________________________________________________________	260
Limosilactobacillus_fermentum	TTGGGCACTCTAGTGAGACTGCCGGTGACAAACCGGAGGAAGGTGGGGACGACGTCAGAT	1196
87523b9fd62aef8b8597fd3a3e9e0784_Limosilactobacillus	____________________________________________________________	260
Lactiniplantibacillus_plantarum	____________________________________________________________	909
886a89160631acdbf9d6b573171b8436_Lactiplantibacillus	____________________________________________________________	260
b51542b14431ff777879094d739a6a94_Lactiplantibacillus	____________________________________________________________	260
259b3450cebe854b371af4c244a9cfdd_Weissella	____________________________________________________________	260
Weissella_confusa	CATCATGCCCCTTATGACCTGGGCTACACACGTGCTACAATGGCGTATACAACGAGTTGC	1256
4f07d0fac0a9909741611aec01cfd3cc_Weissella	____________________________________________________________	260
594dd12f92909fe1d4ee040a8d8dc6c5_Weissella	____________________________________________________________	260
f88ce9c3a9be7bbbc6eeedfb7840a095_Weissella	____________________________________________________________	260
544104b6eae5aca5f3c86e5cafc87ae9_Limosilactobacillus	____________________________________________________________	260
Limosilactobacillus_fermentum	CATCATGCCCCTTATGACCTGGGCTACACACGTGCTACAATGGACGGTACAACGAGTCGC	1256
87523b9fd62aef8b8597fd3a3e9e0784_Limosilactobacillus	____________________________________________________________	260
Lactiniplantibacillus_plantarum	____________________________________________________________	909
886a89160631acdbf9d6b573171b8436_Lactiplantibacillus	____________________________________________________________	260
b51542b14431ff777879094d739a6a94_Lactiplantibacillus	____________________________________________________________	260
259b3450cebe854b371af4c244a9cfdd_Weissella	____________________________________________________________	260
Weissella_confusa	CAACCCGCGAGGGTGAGCTAATCTCTTAAAGTACGTCTCAGTTCGGATTGTAGGCTGCAA	1316
4f07d0fac0a9909741611aec01cfd3cc_Weissella	____________________________________________________________	260
594dd12f92909fe1d4ee040a8d8dc6c5_Weissella	____________________________________________________________	260
f88ce9c3a9be7bbbc6eeedfb7840a095_Weissella	____________________________________________________________	260
544104b6eae5aca5f3c86e5cafc87ae9_Limosilactobacillus	____________________________________________________________	260
Limosilactobacillus_fermentum	GAACTCGCGAGGGCAAGCAAATCTCTTAAAACCGTTCTCAGTTCGGACTGCAGGCTGCAA	1316
87523b9fd62aef8b8597fd3a3e9e0784_Limosilactobacillus	____________________________________________________________	260
Lactiniplantibacillus_plantarum	____________________________________________________________	909
886a89160631acdbf9d6b573171b8436_Lactiplantibacillus	____________________________________________________________	260
b51542b14431ff777879094d739a6a94_Lactiplantibacillus	____________________________________________________________	260
259b3450cebe854b371af4c244a9cfdd_Weissella	____________________________________________________________	260
Weissella_confusa	CTCGCCTACATGAAGTCGGAATCGCTAGTAATCGCGGATCAGCACGCCGCGGTGAATACG	1376
4f07d0fac0a9909741611aec01cfd3cc_Weissella	____________________________________________________________	260
594dd12f92909fe1d4ee040a8d8dc6c5_Weissella	____________________________________________________________	260
f88ce9c3a9be7bbbc6eeedfb7840a095_Weissella	____________________________________________________________	260
544104b6eae5aca5f3c86e5cafc87ae9_Limosilactobacillus	____________________________________________________________	260
Limosilactobacillus_fermentum	CTCGCCTGCACGAAGTCGGAATCGCTAGTAATCGCGGATCAGCATGCCGCGGTGAATACG	1376
87523b9fd62aef8b8597fd3a3e9e0784_Limosilactobacillus	____________________________________________________________	260
Lactiniplantibacillus_plantarum	____________________________________________________________	909
886a89160631acdbf9d6b573171b8436_Lactiplantibacillus	____________________________________________________________	260
b51542b14431ff777879094d739a6a94_Lactiplantibacillus	____________________________________________________________	260
259b3450cebe854b371af4c244a9cfdd_Weissella	____________________________________________________________	260
Weissella_confusa	TTCCCGGGTCTTGTACACACCGCCCGTCACACCATGAGAGTTTGTAACACCCAAAGCCGG	1436
4f07d0fac0a9909741611aec01cfd3cc_Weissella	____________________________________________________________	260
594dd12f92909fe1d4ee040a8d8dc6c5_Weissella	____________________________________________________________	260
f88ce9c3a9be7bbbc6eeedfb7840a095_Weissella	____________________________________________________________	260
544104b6eae5aca5f3c86e5cafc87ae9_Limosilactobacillus	____________________________________________________________	260
Limosilactobacillus_fermentum	TTCCCGGGCCTTGTACACACCGCCCGTCACACCATGAGAGTTTGTAACACCCAAAGTCGG	1436
87523b9fd62aef8b8597fd3a3e9e0784_Limosilactobacillus	____________________________________________________________	260
Lactiniplantibacillus_plantarum	____________________________________________________________	909
886a89160631acdbf9d6b573171b8436_Lactiplantibacillus	____________________________________________________________	260
b51542b14431ff777879094d739a6a94_Lactiplantibacillus	____________________________________________________________	260
259b3450cebe854b371af4c244a9cfdd_Weissella	____________________________________________________________	260
Weissella_confusa	TGGGGTAACCTTCGGGAGC_CAGCCGTCTAAGGTGGGACAG___________________	1476
4f07d0fac0a9909741611aec01cfd3cc_Weissella	____________________________________________________________	260
594dd12f92909fe1d4ee040a8d8dc6c5_Weissella	____________________________________________________________	260
f88ce9c3a9be7bbbc6eeedfb7840a095_Weissella	____________________________________________________________	260
544104b6eae5aca5f3c86e5cafc87ae9_Limosilactobacillus	____________________________________________________________	260
Limosilactobacillus_fermentum	TGGGGTAACCTTTTAGGAGCCAGCCGCCTAAGGTGGGACAGATGATTAGGGTGAAGTCGT	1496
87523b9fd62aef8b8597fd3a3e9e0784_Limosilactobacillus	____________________________________________________________	260
Lactiniplantibacillus_plantarum	____________________________________________________________	909
886a89160631acdbf9d6b573171b8436_Lactiplantibacillus	____________________________________________________________	260
b51542b14431ff777879094d739a6a94_Lactiplantibacillus	____________________________________________________________	260
259b3450cebe854b371af4c244a9cfdd_Weissella	_______	260
Weissella_confusa	_______	1476
4f07d0fac0a9909741611aec01cfd3cc_Weissella	_______	260
594dd12f92909fe1d4ee040a8d8dc6c5_Weissella	_______	260
f88ce9c3a9be7bbbc6eeedfb7840a095_Weissella	_______	260
544104b6eae5aca5f3c86e5cafc87ae9_Limosilactobacillus	_______	260
Limosilactobacillus_fermentum	ACACAAG	1503
87523b9fd62aef8b8597fd3a3e9e0784_Limosilactobacillus	_______	260
Lactiniplantibacillus_plantarum	_______	909
886a89160631acdbf9d6b573171b8436_Lactiplantibacillus	_______	260
b51542b14431ff777879094d739a6a94_Lactiplantibacillus	_______	260

## Sheet: phylogeny 
Principal response curves showing changes of the housefly larval gut microbiota over the course of 13 generations for larvae reared in three types of substrate. Line colors represent the different diets: HF stands for the high-fat and HS stands for the high-sugar larval substrate. Components are ASV names together with their taxonimic assignment.
UPGMA tree based on sequence alignment of dominant ASVs assigned as Weissella, Lactiniplantibacillus and Limosilactobacillus together with 16S rRNA sequences from three isolated strains
