# Supplementary material for: High-sugar diet leads to loss of beneficial probiotics in housefly larvae guts
Source: ISME J. 2024 Oct 3;18(1):wrae193. doi: 10.1093/ismejo/wrae193 (PMC11495414; doi:10.1093/ismejo/wrae193)
Supplement: AdditionalFile5_wrae193 [file additionalfile5_wrae193.xlsx]

## Sheet: Sheet1
High-sugar diet leads to loss of probiotic bacteria housefly larvae guts
Anna Voulgari-Kokota*1,2, Francesco Boatta3, Ruud Rijkers3,4, Bregje Wertheim1, Leo W. Beukeboom1, Jacintha Ellers2, Joana Falcao Salles1
1 Groningen Institute for Evolutionary Life Sciences (GELIFES), University of Groningen, P.O. Box 11103, 9700 CC, Groningen, The Netherlands
2 Laboratory of Microbiology, Wageningen University, 6700 EH, Wageningen, The Netherlands
3 Amsterdam Institute for Life and Environment, Section Ecology and Evolution, Vrije Universiteit Amsterdam, 1081 HV, Amsterdam, The Netherlands
4 Department of Environmental Science, Stockholm University, SE-106 91, Stockholm, Sweden
*corresponding author: anna.voulgarikokota@wur.nl

## Sheet: relative abundance of pathways
		aerobic respiration I (cytochrome c)	gondoate biosynthesis (anaerobic)	fatty acid &beta;-oxidation I	CDP-diacylglycerol biosynthesis I	CDP-diacylglycerol biosynthesis II	pyruvate fermentation to isobutanol (engineered)	peptidoglycan maturation (meso-diaminopimelate containing)	superpathway of adenosine nucleotides de novo biosynthesis I	adenosine ribonucleotides de novo biosynthesis	superpathway of pyrimidine nucleobases salvage	superpathway of phospholipid biosynthesis I (bacteria)	superpathway of adenosine nucleotides de novo biosynthesis II	fatty acid salvage	acetylene degradation	cis-vaccenate biosynthesis	adenosine deoxyribonucleotides de novo biosynthesis II	guanosine deoxyribonucleotides de novo biosynthesis II	superpathway of guanosine nucleotides de novo biosynthesis I	adenine and adenosine salvage III	phosphatidylglycerol biosynthesis I (plastidic)	phosphatidylglycerol biosynthesis II (non-plastidic)	urate biosynthesis/inosine 5'-phosphate degradation	5-aminoimidazole ribonucleotide biosynthesis I	superpathway of guanosine nucleotides de novo biosynthesis II	guanosine ribonucleotides de novo biosynthesis	UMP biosynthesis	superpathway of pyrimidine ribonucleotides de novo biosynthesis	superpathway of purine nucleotides de novo biosynthesis I	glycolysis II (from fructose 6-phosphate)	5-aminoimidazole ribonucleotide biosynthesis II	superpathway of 5-aminoimidazole ribonucleotide biosynthesis	glycolysis III (from glucose)	superpathway of L-alanine biosynthesis	L-lysine biosynthesis III	L-isoleucine biosynthesis II	glycolysis I (from glucose 6-phosphate)	pyrimidine deoxyribonucleotides de novo biosynthesis I	Calvin-Benson-Bassham cycle	superpathway of purine nucleotides de novo biosynthesis II	anhydromuropeptides recycling	superpathway of aromatic amino acid biosynthesis	gluconeogenesis I	L-isoleucine biosynthesis I (from threonine)	L-valine biosynthesis	UDP-N-acetylmuramoyl-pentapeptide biosynthesis I (meso-diaminopimelate containing)	galactose degradation I (Leloir pathway)	pentose phosphate pathway (non-oxidative branch)	peptidoglycan biosynthesis I (meso-diaminopimelate containing)
diet	additive	PWY_3781	PWY_7663	FAO_PWY	PWY_5667	PWY0_1319	PWY_7111	PWY0_1586	PWY_7229	PWY_7219	PWY_7208	PHOSLIPSYN_PWY	PWY_6126	PWY_7094	P161_PWY	PWY_5973	PWY_7220	PWY_7222	PWY_7228	PWY_6609	PWY4FS_7	PWY4FS_8	PWY_5695	PWY_6121	PWY_6125	PWY_7221	PWY_5686	PWY0_162	PWY_841	PWY_5484	PWY_6122	PWY_6277	ANAGLYCOLYSIS_PWY	PWY0_1061	PWY_2942	PWY_5101	GLYCOLYSIS	PWY_7184	CALVIN_PWY	DENOVOPURINE2_PWY	PWY0_1261	COMPLETE_ARO_PWY	GLUCONEO_PWY	ILEUSYN_PWY	VALSYN_PWY	PWY_6387	PWY_6317	NONOXIPENT_PWY	PEPTIDOGLYCANSYN_PWY
CTL	NO	0.85239	0.644199	0.96329	0.6981	0.6981	0.790574	0.695504	0.666344	0.658195	0.597865	0.635975	0.618774	0.982928	0.702988	0.608078	0.573015	0.573015	0.573923	0.657915	0.600478	0.600478	0.694769	0.577686	0.548473	0.544817	0.561664	0.550037	0.515727	0.568998	0.537822	0.537822	0.538299	0.627858	0.539214	0.597185	0.545053	0.53289	0.542067	0.497426	0.573381	0.574593	0.544152	0.567126	0.567126	0.50468	0.552766	0.53846	0.49722
CTL	NO	0.960939	0.632292	0.960095	0.705701	0.705701	0.818661	0.698705	0.659727	0.655042	0.601139	0.641026	0.609674	1.01036	0.710405	0.582177	0.55814	0.55814	0.573314	0.645527	0.604572	0.604572	0.688557	0.583047	0.544648	0.557681	0.55808	0.542559	0.526794	0.581755	0.542757	0.542757	0.551749	0.612107	0.521482	0.590048	0.555445	0.525101	0.537303	0.499782	0.558341	0.567648	0.549929	0.558731	0.558731	0.505926	0.560232	0.533931	0.498471
CTL	NO	1.31041	0.700677	0.725463	0.709555	0.709555	0.834789	0.686974	0.687036	0.663044	0.667814	0.669019	0.649107	0.801037	0.663336	0.604392	0.632	0.632	0.647271	0.593492	0.636923	0.636923	0.659533	0.629393	0.618344	0.639146	0.58975	0.588807	0.620287	0.604836	0.601221	0.601221	0.595899	0.563668	0.599293	0.684883	0.586617	0.57022	0.551471	0.559294	0.518839	0.583031	0.529843	0.659209	0.659209	0.545094	0.542617	0.523652	0.53882
CTL	NO	0.851675	0.654941	0.944339	0.704608	0.704608	0.782921	0.706172	0.673173	0.666061	0.609657	0.64331	0.624595	0.968051	0.718494	0.616274	0.576724	0.576724	0.582573	0.657698	0.608085	0.608085	0.692555	0.587716	0.555848	0.556698	0.570975	0.557534	0.527295	0.572706	0.548595	0.548595	0.549578	0.625651	0.54098	0.595592	0.548133	0.53885	0.5449	0.508194	0.569848	0.577545	0.548192	0.566976	0.566976	0.514745	0.56257	0.53844	0.506813
CTL	NO	0.676195	0.661334	0.981774	0.693484	0.693484	0.739293	0.70938	0.675729	0.675246	0.594072	0.633679	0.622554	0.935716	0.711228	0.637735	0.563886	0.563886	0.56474	0.67385	0.599289	0.599289	0.704552	0.575117	0.538915	0.539112	0.567136	0.549898	0.502859	0.569123	0.534704	0.534704	0.529125	0.636525	0.537857	0.576439	0.54734	0.529845	0.552485	0.496417	0.617601	0.575133	0.54519	0.545752	0.545752	0.510822	0.562381	0.547928	0.502414
CTL	LF	0.469562	0.818798	0.726302	0.712658	0.712658	0.735319	0.746309	0.721196	0.698793	0.750459	0.660441	0.704682	0.683044	0.621343	0.753218	0.767746	0.767746	0.696069	0.788747	0.63247	0.63247	0.688103	0.614974	0.650169	0.632276	0.623969	0.638127	0.591042	0.647667	0.586179	0.586179	0.610246	0.62723	0.51366	0.587164	0.625363	0.647539	0.628427	0.584732	0.614743	0.536893	0.605873	0.549535	0.549535	0.568629	0.648268	0.62614	0.558636
CTL	LF	2.07244	0.900837	0.0598584	0.881299	0.881299	1.06692	1.19834	0.919202	0.874748	1.02212	0.855408	0.894601	0.0648422	1.0053	0.976363	0.927017	0.927017	0.846992	0.0852412	0.838192	0.838192	0.121993	0.851881	0.835201	0.779342	0.913632	0.915121	0.845199	0.999294	0.872223	0.872223	0.860285	0.859887	0.761123	0.977479	0.999618	0.150253	0.912498	0.279046	0.427881	0.859286	0.999519	0.900278	0.900278	0.814547	0.126677	0.874094	0.803386
CTL	LF	1.276	0.701583	0.726716	0.711342	0.711342	0.829657	0.698508	0.693867	0.670726	0.67404	0.675039	0.654751	0.804729	0.684524	0.596628	0.63492	0.63492	0.654721	0.599751	0.643001	0.643001	0.651912	0.638844	0.624547	0.649375	0.596423	0.594192	0.626899	0.608193	0.609149	0.609149	0.604508	0.567112	0.598724	0.673589	0.588455	0.580519	0.551366	0.568364	0.511655	0.587028	0.537517	0.647313	0.647313	0.551606	0.559278	0.513772	0.545173
CTL	LF	1.18896	0.77217	0.678391	0.724246	0.724246	0.774363	0.676758	0.700317	0.690259	0.689358	0.679535	0.655815	0.739502	0.684444	0.648412	0.623416	0.623416	0.647128	0.630089	0.65004	0.65004	0.645195	0.647773	0.615226	0.655288	0.611895	0.599441	0.631419	0.622241	0.621076	0.621076	0.602273	0.543683	0.585037	0.646898	0.607255	0.584245	0.579778	0.586431	0.537802	0.587712	0.524105	0.615655	0.615655	0.570662	0.566231	0.544263	0.563045
CTL	LF	2.09877	0.904253	0.0544599	0.889672	0.889672	1.0799	1.22051	0.928996	0.884682	1.02731	0.862824	0.902971	0.0538422	1.01787	0.981725	0.930625	0.930625	0.85042	0.0809086	0.845751	0.845751	0.116091	0.859442	0.83843	0.78233	0.922695	0.923453	0.851994	1.01005	0.880458	0.880458	0.868041	0.873493	0.774387	0.992834	1.01007	0.133411	0.922961	0.272336	0.384583	0.874868	1.00817	0.913889	0.913889	0.821976	0.0985192	0.884824	0.810944
CTL	LP	0.972682	0.638871	0.912952	0.681258	0.681258	0.856677	0.605967	0.62624	0.614769	0.553258	0.59981	0.585585	0.936891	0.580162	0.584238	0.551412	0.551412	0.540619	0.566607	0.564071	0.564071	0.649992	0.535982	0.519625	0.514037	0.522344	0.517587	0.512736	0.553042	0.498511	0.498511	0.510627	0.616272	0.560777	0.637465	0.53284	0.504691	0.532324	0.478393	0.586881	0.555285	0.516674	0.602917	0.602917	0.463238	0.474946	0.552636	0.458081
CTL	LP	0.834134	0.620246	0.977169	0.676241	0.676241	0.826623	0.607826	0.635923	0.622057	0.541974	0.601401	0.595042	0.971117	0.575066	0.571214	0.562555	0.562555	0.532981	0.600233	0.564974	0.564974	0.67702	0.531041	0.515228	0.489514	0.513009	0.513795	0.503593	0.546673	0.490042	0.490042	0.507352	0.633577	0.56508	0.624933	0.531509	0.507942	0.525058	0.474016	0.611887	0.562317	0.519109	0.584675	0.584675	0.448589	0.475437	0.531307	0.445817
CTL	LP	0.858007	0.640224	0.939123	0.671395	0.671395	0.82622	0.602328	0.62788	0.616849	0.538926	0.591514	0.586464	0.919052	0.573329	0.603143	0.55108	0.55108	0.530659	0.580283	0.556483	0.556483	0.657286	0.525925	0.511447	0.496155	0.51509	0.511865	0.500203	0.545476	0.487307	0.487307	0.504016	0.629148	0.561456	0.628672	0.527659	0.501838	0.533548	0.473309	0.608999	0.55564	0.510918	0.592675	0.592675	0.45456	0.472805	0.553022	0.449823
CTL	LP	0.920681	0.630348	0.938966	0.677666	0.677666	0.835334	0.585338	0.632507	0.617749	0.548366	0.598447	0.593315	0.936305	0.547803	0.587444	0.564625	0.564625	0.535707	0.588931	0.563191	0.563191	0.672636	0.531857	0.51805	0.491446	0.515088	0.516349	0.506491	0.54484	0.493578	0.493578	0.505644	0.626079	0.563394	0.640302	0.529951	0.505021	0.528401	0.474066	0.603615	0.563263	0.509358	0.600397	0.600397	0.44815	0.462484	0.537289	0.445805
CTL	LP	0.797099	0.646405	0.925302	0.670738	0.670738	0.799739	0.604786	0.632299	0.622977	0.544498	0.592357	0.589605	0.887545	0.574222	0.608779	0.550735	0.550735	0.531642	0.575628	0.557679	0.557679	0.653922	0.529304	0.512109	0.50097	0.520778	0.5158	0.50349	0.549764	0.491	0.491	0.508482	0.630302	0.565753	0.623062	0.533271	0.503157	0.533871	0.480543	0.618136	0.555582	0.516328	0.586489	0.586489	0.460297	0.472987	0.554421	0.455286
CTL	WC	0.265973	0.851612	0.565728	0.806749	0.806749	0.449246	0.914234	0.861244	0.829482	0.829697	0.765196	0.820411	0.323338	0.889781	0.827364	0.80933	0.80933	0.793831	0.802033	0.74076	0.74076	0.684708	0.766454	0.767214	0.753628	0.770444	0.769534	0.742523	0.614106	0.746954	0.746954	0.689113	0.635484	0.745067	0.42162	0.592906	0.734398	0.60193	0.74246	0.621145	0.580253	0.616936	0.409483	0.409483	0.697703	0.679191	0.564803	0.685214
CTL	WC	0.235225	0.644595	0.83624	0.614976	0.614976	0.581255	0.674801	0.680135	0.661093	0.567707	0.62918	0.637454	0.0299831	0.645249	0.65048	0.608446	0.608446	0.55957	0.654722	0.594566	0.594566	0.591326	0.545575	0.543397	0.503901	0.570484	0.565472	0.504861	0.559882	0.507006	0.507006	0.534966	0.687198	0.601381	0.529179	0.562664	0.530278	0.587669	0.505737	0.708801	0.568007	0.55502	0.495616	0.495616	0.504696	0.515719	0.672025	0.495787
CTL	WC	0.367258	0.664795	0.734427	0.63039	0.63039	0.570442	0.668385	0.694656	0.67333	0.603946	0.629824	0.653772	0.036956	0.677362	0.670896	0.629656	0.629656	0.586358	0.618791	0.600559	0.600559	0.591973	0.572438	0.568996	0.531541	0.593626	0.589092	0.542644	0.573368	0.538404	0.538404	0.549485	0.684721	0.610774	0.522112	0.574286	0.536321	0.598078	0.536115	0.707007	0.575438	0.568325	0.490034	0.490034	0.527776	0.518168	0.663615	0.518258
CTL	WC	0.679743	0.738211	0.519548	0.745936	0.745936	0.642445	0.711457	0.734319	0.70223	0.737272	0.705173	0.70305	0.5571	0.647402	0.694878	0.70796	0.70796	0.715503	0.655622	0.675962	0.675962	0.579577	0.679096	0.688199	0.696651	0.656732	0.662408	0.664143	0.616265	0.659669	0.659669	0.649061	0.545677	0.647144	0.572548	0.589718	0.618013	0.554831	0.642418	0.491818	0.575664	0.555111	0.551393	0.551393	0.604046	0.539729	0.546883	0.595499
CTL	WC	1.46724	0.56517	0.838021	0.678973	0.678973	0.899249	0.603999	0.637215	0.621005	0.606074	0.633912	0.604115	0.933357	0.53708	0.513662	0.595937	0.595937	0.584957	0.55903	0.597046	0.597046	0.663819	0.571687	0.563227	0.545146	0.530539	0.531289	0.564167	0.578936	0.538453	0.538453	0.546881	0.597889	0.569655	0.733321	0.555194	0.509392	0.518532	0.461205	0.529965	0.567387	0.512026	0.703362	0.703362	0.473425	0.472927	0.533814	0.471699
HF	NO	1.01285	0.77724	0.56253	0.783946	0.783946	0.69108	0.706395	0.673983	0.760424	0.641171	0.757786	0.625762	0.596486	0.567386	0.727795	0.574103	0.574103	0.650023	0.739465	0.729201	0.729201	0.668776	0.724393	0.607929	0.718556	0.677887	0.601875	0.652138	0.747824	0.70251	0.70251	0.689112	0.503027	0.576999	0.57736	0.735523	0.574791	0.795498	0.626911	0.545857	0.507234	0.518858	0.543967	0.543967	0.679008	0.631481	0.68465	0.665667
HF	NO	1.11599	0.73524	0.675483	0.727546	0.727546	0.727005	0.614347	0.651218	0.649081	0.615391	0.657493	0.613903	0.711501	0.509916	0.661445	0.590437	0.590437	0.596547	0.574047	0.624038	0.624038	0.681837	0.595398	0.571576	0.580184	0.567401	0.555311	0.586954	0.611618	0.56929	0.56929	0.567787	0.559347	0.566385	0.614127	0.597835	0.538618	0.613833	0.534909	0.58518	0.536569	0.503962	0.582352	0.582352	0.542803	0.499571	0.590932	0.533331
HF	NO	0.787085	0.753992	0.823151	0.709478	0.709478	0.782192	0.717018	0.684108	0.660505	0.708202	0.649669	0.667533	0.854	0.607141	0.662448	0.727967	0.727967	0.678105	0.7428	0.617251	0.617251	0.69198	0.598406	0.629743	0.620834	0.590001	0.603124	0.56735	0.623198	0.564782	0.564782	0.585681	0.596031	0.491228	0.576406	0.597307	0.613746	0.589269	0.547657	0.571187	0.516844	0.597132	0.541922	0.541922	0.532821	0.624902	0.588254	0.524599
HF	NO	0.748501	0.728425	0.727612	0.70241	0.70241	0.705496	0.589703	0.66228	0.677382	0.621629	0.649229	0.625464	0.667533	0.495406	0.680311	0.603981	0.603981	0.595884	0.622512	0.619755	0.619755	0.703821	0.603555	0.573715	0.572427	0.590689	0.571619	0.565463	0.618438	0.573279	0.573279	0.578909	0.596466	0.56323	0.593703	0.603548	0.551768	0.633644	0.54328	0.610626	0.547725	0.539511	0.555148	0.555148	0.545127	0.525178	0.606119	0.537048
HF	NO	1.13298	0.614993	0.594856	0.733132	0.733132	0.799846	0.674364	0.702586	0.746215	0.713235	0.744822	0.665901	0.665534	0.504703	0.58721	0.649316	0.649316	0.717265	0.7148	0.719464	0.719464	0.616877	0.746383	0.677159	0.758351	0.680502	0.634404	0.68601	0.756526	0.717693	0.717693	0.701923	0.544611	0.591251	0.625572	0.735958	0.622295	0.750018	0.614993	0.437677	0.537003	0.521956	0.586994	0.586994	0.671055	0.668319	0.661778	0.659563
HF	LF	0.632077	1.04361	0.52769	0.770327	0.770327	0.621385	0.784939	0.757353	0.722742	0.94415	0.728808	0.765053	0.574758	0.518848	0.811437	0.959612	0.959612	0.864898	0.709135	0.699913	0.699913	0.598574	0.699877	0.786241	0.793914	0.685777	0.717892	0.713814	0.743005	0.683128	0.683128	0.700304	0.489615	0.413983	0.483007	0.70977	0.75692	0.682039	0.69162	0.542389	0.424316	0.710075	0.461145	0.461145	0.636482	0.785004	0.661807	0.625441
HF	LF	1.02637	0.801137	0.627705	0.719261	0.719261	0.704639	0.704554	0.659371	0.627392	0.724406	0.677696	0.64694	0.700109	0.56512	0.638355	0.720308	0.720308	0.682804	0.574169	0.640682	0.640682	0.618135	0.615986	0.651216	0.630617	0.58552	0.602862	0.616416	0.623723	0.587623	0.587623	0.598478	0.519525	0.493781	0.557055	0.601467	0.616393	0.570349	0.56712	0.514311	0.501609	0.580325	0.533543	0.533543	0.542534	0.58065	0.578035	0.534571
HF	LF	0.576286	0.787625	0.778024	0.707443	0.707443	0.743428	0.726243	0.70138	0.6796	0.720258	0.650603	0.683714	0.757631	0.604905	0.720148	0.740285	0.740285	0.677597	0.76563	0.62064	0.62064	0.698905	0.601453	0.633079	0.616717	0.604315	0.617105	0.570977	0.629151	0.570296	0.570296	0.59212	0.613754	0.504175	0.57882	0.606056	0.625296	0.607433	0.561245	0.603721	0.527664	0.596348	0.542803	0.542803	0.5475	0.626436	0.607262	0.538354
HF	LF	0.791775	0.929575	0.535524	0.759885	0.759885	0.625759	0.737355	0.701708	0.669934	0.819484	0.707626	0.698103	0.59242	0.534829	0.750327	0.818253	0.818253	0.752223	0.620825	0.672669	0.672669	0.620402	0.648279	0.700869	0.69125	0.631792	0.655273	0.659051	0.670473	0.627838	0.627838	0.637868	0.50548	0.467802	0.51302	0.648058	0.677314	0.620257	0.626852	0.545097	0.480038	0.624703	0.488561	0.488561	0.585808	0.654519	0.614071	0.576309
HF	LF	0.642615	1.12112	0.437021	0.813568	0.813568	0.534444	0.796278	0.771123	0.733878	0.979157	0.764114	0.78012	0.48607	0.49517	0.869884	0.982738	0.982738	0.864809	0.660361	0.73165	0.73165	0.571807	0.719776	0.801035	0.787809	0.707273	0.740865	0.741044	0.746321	0.709247	0.709247	0.722046	0.445695	0.422244	0.44197	0.71899	0.779006	0.690986	0.717994	0.529329	0.425847	0.717791	0.423203	0.423203	0.657691	0.787473	0.661729	0.646394
HF	LP	0.61557	0.853746	0.638039	0.689353	0.689353	0.642541	0.66555	0.669771	0.663992	0.637406	0.620277	0.625206	0.483606	0.66286	0.690672	0.583508	0.583508	0.584684	0.543722	0.588421	0.588421	0.590675	0.590064	0.560001	0.609351	0.595542	0.56705	0.579296	0.627864	0.561597	0.561597	0.58635	0.503631	0.57856	0.565232	0.604082	0.52543	0.552541	0.57063	0.65435	0.555012	0.584931	0.539444	0.539444	0.537019	0.542256	0.611489	0.527645
HF	LP	0.325768	0.715874	0.922173	0.674395	0.674395	0.735865	0.588096	0.668746	0.661902	0.552791	0.595112	0.622441	0.44588	0.536766	0.693164	0.576802	0.576802	0.519964	0.576236	0.568466	0.568466	0.607513	0.531759	0.506758	0.473036	0.54026	0.536771	0.500542	0.544167	0.493957	0.493957	0.509638	0.661308	0.595839	0.621911	0.540821	0.51999	0.561945	0.493728	0.70663	0.576137	0.541531	0.579175	0.579175	0.464233	0.451202	0.573749	0.46156
HF	LP	0.620422	0.831828	0.685928	0.68578	0.68578	0.658246	0.665236	0.660201	0.659316	0.62007	0.617112	0.613204	0.540707	0.659292	0.673944	0.564437	0.564437	0.57685	0.547605	0.584329	0.584329	0.609756	0.580715	0.549942	0.606739	0.578763	0.552958	0.570332	0.612855	0.549398	0.549398	0.574471	0.528371	0.56989	0.575405	0.590652	0.517424	0.546288	0.559104	0.655661	0.555395	0.573298	0.548441	0.548441	0.522962	0.528216	0.584026	0.514734
HF	LP	0.871022	0.615303	0.976493	0.678336	0.678336	0.834986	0.609987	0.635505	0.621367	0.54382	0.603168	0.595012	0.980535	0.574173	0.566112	0.563497	0.563497	0.536125	0.600207	0.566515	0.566515	0.6785	0.53314	0.517959	0.493338	0.51377	0.514577	0.505203	0.54821	0.492312	0.492312	0.508299	0.631889	0.564031	0.628141	0.532283	0.508459	0.52477	0.47353	0.604378	0.562826	0.518853	0.587947	0.587947	0.450004	0.476549	0.531039	0.447087
HF	LP	0.52535	0.859252	0.622199	0.690615	0.690615	0.611893	0.682501	0.688723	0.674367	0.64879	0.625035	0.647251	0.43113	0.685454	0.694799	0.616866	0.616866	0.58426	0.552499	0.593059	0.593059	0.587848	0.600573	0.565767	0.613705	0.607039	0.57178	0.583688	0.638945	0.572503	0.572503	0.595982	0.507568	0.58422	0.542809	0.613433	0.526032	0.558609	0.580016	0.664187	0.55544	0.596635	0.516484	0.516484	0.548846	0.550919	0.618173	0.538894
HF	WC	0.727736	0.72407	0.47213	0.734799	0.734799	0.665553	0.680053	0.724415	0.690454	0.736912	0.703924	0.695167	0.518624	0.605694	0.681222	0.705731	0.705731	0.715673	0.633803	0.674915	0.674915	0.551634	0.67721	0.688252	0.700767	0.650957	0.657932	0.664595	0.62748	0.660148	0.660148	0.652193	0.524952	0.641711	0.592417	0.599322	0.606389	0.555986	0.639182	0.466576	0.577917	0.54831	0.567964	0.567964	0.600469	0.515345	0.547585	0.592714
HF	WC	1.35591	0.556306	0.851667	0.674663	0.674663	0.921188	0.657091	0.654592	0.636057	0.624475	0.64897	0.616754	0.959679	0.646682	0.493912	0.596275	0.596275	0.604859	0.61357	0.614913	0.614913	0.666073	0.607725	0.57835	0.586623	0.560198	0.556972	0.57704	0.596241	0.570285	0.570285	0.574673	0.589623	0.562989	0.664934	0.57081	0.545372	0.540599	0.504998	0.493036	0.5839	0.543413	0.628051	0.628051	0.509929	0.525701	0.523297	0.505536
HF	WC	1.33726	0.582854	0.862216	0.678593	0.678593	0.891303	0.642619	0.648456	0.631783	0.617767	0.64383	0.609689	0.966886	0.629415	0.515648	0.586057	0.586057	0.595576	0.618412	0.609268	0.609268	0.681628	0.597322	0.568977	0.581647	0.555195	0.550287	0.567495	0.588047	0.560786	0.560786	0.555966	0.584215	0.554189	0.653998	0.564305	0.539857	0.539059	0.496736	0.509479	0.575564	0.533654	0.616756	0.616756	0.50514	0.520617	0.528622	0.500139
HF	WC	1.1159	0.640126	0.817519	0.689368	0.689368	0.830783	0.631293	0.653647	0.643093	0.613642	0.638775	0.613588	0.884065	0.608392	0.575747	0.584628	0.584628	0.583489	0.600777	0.605825	0.605825	0.680873	0.59216	0.559462	0.562845	0.55936	0.55295	0.562814	0.585047	0.558315	0.558315	0.554199	0.588399	0.568969	0.643204	0.564649	0.534164	0.55241	0.517512	0.554121	0.579194	0.526829	0.60637	0.60637	0.506172	0.504936	0.530902	0.501683
HF	WC	1.3017	0.609645	0.834533	0.684409	0.684409	0.869728	0.61768	0.652229	0.636719	0.623349	0.646082	0.612525	0.927082	0.605778	0.541401	0.58572	0.58572	0.597871	0.610631	0.612256	0.612256	0.679284	0.600425	0.570753	0.588155	0.561142	0.554237	0.571911	0.587787	0.565488	0.565488	0.554089	0.574819	0.554136	0.658433	0.565776	0.540326	0.544477	0.503485	0.519303	0.57515	0.525982	0.621136	0.621136	0.509995	0.513995	0.532717	0.504984
HS	NO	0.0646452	0.897379	0.718308	0.84725	0.84725	0.453115	0.96398	0.922682	0.899295	0.855778	0.803219	0.874292	0.152182	0.8851	0.894308	0.843039	0.843039	0.804861	0.937828	0.776332	0.776332	0.733833	0.79737	0.781389	0.741273	0.814678	0.809052	0.728067	0.557739	0.773317	0.773317	0.664462	0.701253	0.789993	0.432575	0.53887	0.771393	0.621241	0.746163	0.687505	0.62054	0.612915	0.416991	0.416991	0.724294	0.712995	0.543083	0.71161
HS	NO	0.0118835	0.914828	0.718229	0.862555	0.862555	0.436418	0.989632	0.944262	0.920488	0.876713	0.818917	0.894898	0.0278292	0.906561	0.913308	0.862936	0.862936	0.821655	0.962221	0.792228	0.792228	0.739748	0.815816	0.798149	0.755998	0.834675	0.828858	0.746653	0.564292	0.792438	0.792438	0.6781	0.709845	0.8088	0.419903	0.545662	0.790804	0.629836	0.765963	0.701487	0.624829	0.623286	0.403866	0.403866	0.742224	0.729728	0.54548	0.729165
HS	NO	0.221513	0.875904	0.630609	0.829957	0.829957	0.459129	0.940713	0.886708	0.856881	0.845599	0.787115	0.843572	0.384534	0.889256	0.85297	0.826551	0.826551	0.807652	0.866756	0.761059	0.761059	0.695265	0.784648	0.781216	0.760703	0.790172	0.788017	0.746348	0.592079	0.763554	0.763554	0.693521	0.649117	0.765842	0.42984	0.570633	0.756237	0.598074	0.752883	0.623687	0.585943	0.606262	0.419539	0.419539	0.711326	0.700369	0.541786	0.698857
HS	NO	0.435974	0.923922	0.556421	0.874891	0.874891	0.49536	0.974827	0.905786	0.867945	0.903919	0.830373	0.867079	0.547417	0.950533	0.872965	0.865929	0.865929	0.869512	0.857787	0.803299	0.803299	0.629738	0.831032	0.838381	0.832317	0.82117	0.823502	0.804416	0.608424	0.815511	0.815511	0.761069	0.583339	0.781482	0.449589	0.583949	0.794408	0.566692	0.801918	0.523427	0.563562	0.602046	0.450097	0.450097	0.748516	0.734337	0.48487	0.736193
HS	NO	1.54972	0.771283	0.119002	0.752754	0.752754	0.893176	0.89359	0.792791	0.75673	0.854913	0.729391	0.76757	0.0904904	0.881342	0.825115	0.782685	0.782685	0.730512	0.221024	0.714547	0.714547	0.287716	0.729203	0.716853	0.683034	0.776266	0.775093	0.726541	0.833071	0.739214	0.739214	0.734142	0.740807	0.668438	0.810089	0.833299	0.313945	0.804672	0.49247	0.654276	0.743643	0.832818	0.75012	0.75012	0.699056	0.247553	0.798829	0.688062
HS	LF	0.927413	0.818695	0.637064	0.794188	0.794188	0.746163	0.84862	0.790566	0.764423	0.783679	0.759517	0.747256	0.709174	0.906779	0.656605	0.72553	0.72553	0.750615	0.657443	0.726638	0.726638	0.601308	0.732323	0.716365	0.725019	0.684282	0.683863	0.717562	0.626455	0.703385	0.703385	0.692687	0.600391	0.648197	0.614059	0.599252	0.677295	0.550991	0.680753	0.466316	0.603823	0.60582	0.608231	0.608231	0.640542	0.674344	0.444591	0.631413
HS	LF	0.74271	0.770486	0.672646	0.773264	0.773264	0.763943	0.797909	0.761287	0.747013	0.725413	0.718168	0.71179	0.724408	0.847271	0.64156	0.669686	0.669686	0.68072	0.651771	0.685622	0.685622	0.657362	0.677282	0.650124	0.654086	0.634807	0.631557	0.670546	0.632973	0.645109	0.645109	0.648804	0.654271	0.61927	0.630026	0.608164	0.629027	0.571043	0.642977	0.555163	0.607361	0.582034	0.607235	0.607235	0.599605	0.640023	0.476597	0.591011
HS	LF	1.25303	0.753598	0.655767	0.722796	0.722796	0.80443	0.698501	0.707128	0.69438	0.707755	0.693791	0.663925	0.730015	0.704205	0.623592	0.636243	0.636243	0.669168	0.640636	0.664492	0.664492	0.612961	0.668268	0.634939	0.682656	0.623614	0.611897	0.647686	0.641002	0.641379	0.641379	0.629248	0.535272	0.590572	0.660795	0.622736	0.596744	0.588066	0.595126	0.500269	0.587444	0.534279	0.632268	0.632268	0.587807	0.586225	0.54855	0.57961
HS	LF	0.95321	0.776833	0.664331	0.776699	0.776699	0.804213	0.817555	0.764765	0.744789	0.749728	0.737877	0.718287	0.736614	0.877584	0.607684	0.685751	0.685751	0.710059	0.644961	0.704178	0.704178	0.621898	0.702411	0.676337	0.688106	0.649108	0.646795	0.688939	0.637636	0.67036	0.67036	0.671735	0.623216	0.619088	0.649892	0.609781	0.644676	0.558755	0.65077	0.486415	0.61003	0.597688	0.634614	0.634614	0.613377	0.654412	0.460581	0.604913
HS	LF	0.915791	0.821648	0.63212	0.797585	0.797585	0.739795	0.852835	0.794379	0.767019	0.787589	0.762268	0.752143	0.703193	0.908794	0.663712	0.733182	0.733182	0.75608	0.665695	0.729499	0.729499	0.602527	0.735229	0.722443	0.72828	0.687788	0.689001	0.72151	0.624323	0.706686	0.706686	0.694667	0.601588	0.656438	0.612211	0.597187	0.682914	0.549729	0.685124	0.467365	0.604073	0.605022	0.606634	0.606634	0.643087	0.673533	0.441059	0.63408
HS	LP	0.802397	0.707215	0.489931	0.728023	0.728023	0.669434	0.696225	0.719072	0.684925	0.730029	0.701308	0.690184	0.537182	0.604876	0.665525	0.70154	0.70154	0.719578	0.631059	0.672067	0.672067	0.571944	0.67375	0.690583	0.71299	0.641851	0.649794	0.662142	0.626423	0.655498	0.655498	0.644693	0.538936	0.638609	0.596211	0.599575	0.610333	0.553969	0.63025	0.461288	0.573879	0.552168	0.573689	0.573689	0.598014	0.530192	0.556133	0.589828
HS	LP	0.810032	0.686789	0.495631	0.715257	0.715257	0.657082	0.682764	0.696991	0.663903	0.703929	0.685875	0.668389	0.542277	0.574324	0.653264	0.679625	0.679625	0.696593	0.594311	0.655514	0.655514	0.587169	0.653905	0.668075	0.694191	0.62198	0.629155	0.641855	0.61571	0.634497	0.634497	0.621649	0.541124	0.619011	0.586134	0.590172	0.592445	0.547578	0.608011	0.465208	0.567589	0.536903	0.559662	0.559662	0.578843	0.498724	0.57317	0.570994
HS	LP	1.54916	0.578869	0.805057	0.660717	0.660717	0.926016	0.586334	0.622685	0.603131	0.599772	0.617075	0.591366	0.894634	0.526487	0.546297	0.588626	0.588626	0.583903	0.549431	0.583127	0.583127	0.654311	0.564368	0.561033	0.546228	0.531611	0.532489	0.557116	0.568083	0.534679	0.534679	0.544126	0.555316	0.565594	0.744303	0.550218	0.506123	0.528299	0.461967	0.525633	0.564635	0.495477	0.71551	0.71551	0.476155	0.475043	0.551355	0.473109
HS	LP	1.02494	0.610849	0.940985	0.681544	0.681544	0.854008	0.59242	0.631057	0.615755	0.552084	0.603613	0.592737	0.968228	0.548376	0.563033	0.566644	0.566644	0.543698	0.591928	0.567457	0.567457	0.67501	0.536917	0.524843	0.500406	0.514666	0.516049	0.512319	0.549692	0.498431	0.498431	0.507958	0.625987	0.561073	0.649783	0.531637	0.505688	0.525987	0.47075	0.583178	0.563941	0.509004	0.610827	0.610827	0.450395	0.467824	0.532719	0.447884
HS	LP	1.68212	0.453832	0.872357	0.659273	0.659273	1.00521	0.654381	0.643863	0.617873	0.629232	0.64605	0.613108	0.985784	0.600618	0.414419	0.615996	0.615996	0.612267	0.570954	0.610395	0.610395	0.657117	0.60112	0.588327	0.573869	0.541794	0.543824	0.583819	0.601813	0.562769	0.562769	0.5737	0.603729	0.573918	0.746668	0.571403	0.533454	0.519214	0.436795	0.457321	0.58692	0.541591	0.713005	0.713005	0.489325	0.500071	0.528549	0.487416
HS	WC	0.328628	0.813611	0.677188	0.83777	0.83777	0.505218	0.877227	0.848803	0.826188	0.795604	0.769441	0.805322	0.331244	0.776584	0.809108	0.77982	0.77982	0.766528	0.842397	0.738826	0.738826	0.709346	0.740567	0.740671	0.725003	0.745966	0.74389	0.688517	0.56311	0.717871	0.717871	0.633312	0.664573	0.730562	0.475823	0.543705	0.709783	0.591716	0.69492	0.623599	0.611468	0.591882	0.457613	0.457613	0.66928	0.657214	0.535794	0.658108
HS	WC	0.20539	0.839083	0.637949	0.791938	0.791938	0.473553	0.885845	0.853948	0.826702	0.801991	0.751013	0.810875	0.264706	0.836294	0.824373	0.790692	0.790692	0.763429	0.830421	0.726029	0.726029	0.693463	0.746382	0.739509	0.715363	0.756151	0.753041	0.707885	0.590306	0.723347	0.723347	0.655829	0.66419	0.73962	0.446138	0.570842	0.714207	0.605798	0.713865	0.656926	0.594149	0.611828	0.430277	0.430277	0.679242	0.664132	0.564238	0.667083
HS	WC	0.262254	0.850558	0.633352	0.806216	0.806216	0.479637	0.901787	0.859246	0.830362	0.81607	0.76363	0.817073	0.395098	0.85508	0.828574	0.800168	0.800168	0.780315	0.833964	0.737798	0.737798	0.690851	0.758423	0.754839	0.734328	0.763897	0.761748	0.722015	0.590631	0.736277	0.736277	0.674022	0.648907	0.743496	0.447375	0.569843	0.72684	0.59634	0.726324	0.628593	0.587073	0.607286	0.435126	0.435126	0.687609	0.67528	0.547568	0.675523
HS	WC	0.403084	0.92779	0.562807	0.878695	0.878695	0.48351	0.980357	0.914242	0.877906	0.907494	0.834069	0.874505	0.535926	0.952251	0.882772	0.87001	0.87001	0.86867	0.871481	0.806925	0.806925	0.635381	0.834092	0.838441	0.826882	0.827652	0.82923	0.805313	0.595296	0.818698	0.818698	0.759793	0.593558	0.788066	0.442023	0.572524	0.797636	0.57036	0.804751	0.544551	0.568402	0.610551	0.440963	0.440963	0.752184	0.737415	0.478769	0.739779
HS	WC	0.570249	0.789004	0.508882	0.779322	0.779322	0.581049	0.773729	0.776041	0.742092	0.774368	0.732565	0.743012	0.522534	0.716523	0.746405	0.746713	0.746713	0.751888	0.704355	0.704734	0.704734	0.589205	0.71516	0.723928	0.72934	0.696064	0.700596	0.69883	0.619684	0.697668	0.697668	0.675165	0.551291	0.680289	0.527832	0.593748	0.661598	0.561928	0.684104	0.507036	0.573765	0.560057	0.510703	0.510703	0.642576	0.583976	0.539132	0.632368
[truncated: 333 more columns]
